# Supplementary material for: Transporting Ocean Viromes: Invasion of the Aquatic Biosphere
Source: PLoS One. 2016 Apr 7;11(4):e0152671. doi: 10.1371/journal.pone.0152671 (PMC4824483; doi:10.1371/journal.pone.0152671)
Supplement: S1 Table — (XLS) [file pone.0152671.s004.xls]

## Sheet: Sheet1
S1 Table. Summary of sampling information and variables
Sampling information						Engineering and management variables						Environmental variables
Sample	Collection date [mm/dd/yy]	Sampling location	Sample type	Vessel type	Sampling method	BWE date [mm/dd/yy]	BWE latitude [degrees North]	BWE longitude [degrees East]	Distance from shoreline (kilometer)	Distance from shoreline (nautical mile)	Time in ballast tank (day)	pH	Salinity (ppt)	Temperature (ºC)	Turbidity (NTU)
CADO	2014-03-01	Port of LA/LB	Ballast water	Bulk carrier	Manhole	2014-02-17	46	-168	752.236	406.175	12	7.8	32.2	20	0.2
CASC	2014-03-04	Port of LA/LB	Ballast water	Bulk carrier	Manhole	2014-02-19	30	163	1096.54	592.084	13	8	34.7	21.3	0.2
CATL	2014-03-02	Port of LA/LB	Ballast water	Container ship	Manhole	2014-01-14	30.3067	-140.93	1837.3	992.063	47	7	32.9	15.4	0.2
CBAL	2014-03-06	Port of LA/LB	Ballast water	Refrigerated cargo carrier	Manhole	2014-03-01	13.2967	-104.802	569.865	307.702	5	8	32.9	17.7	0.1
CCAR	2014-03-03	Port of LA/LB	Ballast water	Cruise ship	Ballast water pipeline	2014-03-01	31	-117	62.8177	33.9188	2	7.2	13.7	20.9	5.3
CCEB	2014-03-07	Port of LA/LB	Ballast water	Bulk carrier	Ballast water pipeline	2014-02-23	36.75	175.833	1076.92	581.49	12	7.9	14	21.8	11
CCOS	2014-03-07	Port of LA/LB	Ballast water	Container ship	Manhole	2014-02-24	37.1383	151.09	748.934	404.392	11	7.9	32.5	17.5	0.5
CLIB	2014-03-02	Port of LA/LB	Ballast water	Container ship	Manhole	2014-01-22	NA	NA	0	0	39	7.7	33	15.2	6.8
CNAD	2014-03-05	Port of LA/LB	Ballast water	Car carrier	Manhole	2014-02-06	49.4783	-147.405	892.225	481.763	27	7.7	32.4	16.2	0.6
CSAG	2014-03-05	Port of LA/LB	Ballast water	Cargo ship	Manhole	2014-03-03	38	-124	85.2066	46.0079	2	7.8	29.8	16.1	0.3
CTUL	2014-03-04	Port of LA/LB	Ballast water	Tanker ship	Manhole	2014-02-04	26.6533	-121.297	384.894	207.826	28	7.8	14.7	18.4	0.1
CILB	2014-03-05	Port of LA/LB	Harbor water	NA	Bucket	NA	NA	NA	0	0	0	7.8	31.9	17.3	0.4
COLB	2014-03-03	Port of LA/LB	Harbor water	NA	Bucket	NA	NA	NA	0	0	0	8	12.6	17.4	0.5
CWLA	2014-03-04	Port of LA/LB	Harbor water	NA	Bucket	NA	NA	NA	0	0	0	7.9	29.7	18.3	0.6
SCB	2014-05-14	Port of Singapore	Ballast water	Container ship	Manhole	2014-05-10	20.2933	113.887	171.089	92.3807	4	6.9	14	29.9	0
SGB	2014-05-21	Port of Singapore	Ballast water	Container ship	Manhole	2014-02-03	12.4967	47.075	109.86	59.3197	107	7.9	20.7	30	0
SMB	2014-05-25	Port of Singapore	Ballast water	Container ship	Manhole	2014-05-14	34.5367	122.142	171.713	92.7176	11	7.7	18.9	29.8	4
SQB	2014-05-29	Port of Singapore	Ballast water	Container ship	Manhole	2014-05-05	22.5417	116.31	37.7766	20.3977	24	7.9	20	29.9	3
SRB	2014-05-18	Port of Singapore	Ballast water	Container ship	Manhole	2014-05-17	3.715	105.408	68.4221	36.945	1	7.5	32.9	30.1	0
SCH	2014-05-14	Port of Singapore	Harbor water	NA	Bucket	NA	NA	NA	0	0	0	7.6	11.8	30.3	10
SGH	2014-05-21	Port of Singapore	Harbor water	NA	Bucket	NA	NA	NA	0	0	0	6	27.6	30.5	10
SMH	2014-05-25	Port of Singapore	Harbor water	NA	Bucket	NA	NA	NA	0	0	0	7.9	30.9	30.2	0
SQH	2014-05-29	Port of Singapore	Harbor water	NA	Bucket	NA	NA	NA	0	0	0	7.9	31.2	30.9	5
SRH	2014-05-18	Port of Singapore	Harbor water	NA	Bucket	NA	NA	NA	0	0	0	8	30.6	30.2	3
Ballast water exchange was not performed on the CLIB sample. Thus, most recent ballast water uptake date was used to calculate duration of water in ballast tanks.
Abbreviations:LA/LB, Los Angeles/Long Beach; BWE, ballast water exchange.
NA, information Not Applicable
