# Supplementary material for: Transporting Ocean Viromes: Invasion of the Aquatic Biosphere
Source: PLoS One. 2016 Apr 7;11(4):e0152671. doi: 10.1371/journal.pone.0152671 (PMC4824483; doi:10.1371/journal.pone.0152671)
Supplement: S2 Table — (XLS) [file pone.0152671.s005.xls]

## Sheet: Sheet1
S2 Table. Overview of the sequence reads and the assembled contigs of the virome libraries
Sample	# Raw reads	# Trimmed reads	# Contigs	Mean contig length (bp)	Max contig length (bp)	Min contig length (bp)	Mapping rate (%)	# Reads assigned	% Reads assigned
CADO1	14607432	13308260	19513	678	28244	200	80.38	5316	27.2
CADO2	47497818	45803187	63987	700	33280	200	89.06	17854	27.9
CADO3	37570710	36333456	63975	723	21784	200	91.48	18480	28.9
CASC1	37551690	36160661	61390	795	24693	200	95.08	19361	31.5
CASC2	38253232	36985728	58188	759	21232	200	94.38	18082	31.1
CASC3	37533220	36297181	63907	769	18835	200	93.91	19988	31.3
CATL1	34359206	33335991	12672	823	10731	200	91.44	4270	33.7
CATL2	31784446	30702894	21214	814	19080	200	90.85	6978	32.9
CATL3	35312320	33989357	12263	817	11481	200	83.44	4039	32.9
CBAL1	37209228	35726700	146395	705	50141	200	78.8	44535	30.4
CBAL2	35756178	34286197	156225	692	55044	200	78.05	45968	29.4
CBAL3	33272332	31960090	157594	703	71291	200	78.71	47174	29.9
CCAR1	29568966	28146134	78108	742	91506	200	80.18	22378	28.7
CCAR2	29479562	28261709	80919	745	66715	200	81.65	23554	29.1
CCAR3	31327906	30282791	83828	744	75417	201	81.77	24373	29.1
CCEB1	23248862	22587076	65591	638	49484	200	85.32	19718	30.1
CCEB2	24140902	23369141	54958	634	70129	200	85.29	15627	28.4
CCEB3	24952210	24212835	62155	634	48055	200	85.52	17982	28.9
CCOS1	28052426	27260459	115461	620	35015	200	70.31	30171	26.1
CCOS2	30236070	29432911	128422	641	42054	200	79.81	35251	27.4
CCOS3	33362054	32442080	160803	642	42054	200	77.4	43934	27.3
CLIB1	36164890	35225792	53227	682	11235	200	91.22	15088	28.3
CLIB2	35261898	34296086	52785	671	18623	200	90.13	14549	27.6
CLIB3	32347902	31437934	53247	682	24960	200	91.82	14898	28
CNAD1	39500638	38447724	15193	766	39830	200	92.76	4587	30.2
CNAD2	37560740	36158873	29814	767	39830	200	92.13	9296	31.2
CNAD3	36205340	34849088	28260	750	39830	200	92.85	8667	30.7
CSAG1	38187976	36775949	149942	662	30279	200	79.48	43958	29.3
CSAG2	31009228	29787151	116100	671	41664	200	76.14	34240	29.5
CSAG3	31064530	29717774	114531	658	35820	200	72.39	32244	28.2
CTUL1	31274876	29920546	76282	675	40358	200	80.98	23201	30.4
CTUL2	31226186	29939481	71454	665	37725	200	85.17	21602	30.2
CTUL3	44474860	42640202	105978	700	44058	200	81.7	32343	30.5
CILB1	30570756	29606336	83196	699	44653	200	73.03	29250	35.2
CILB2	32573746	31458234	83107	701	48857	200	74.38	29252	35.2
CILB3	28251066	27365531	83317	712	47827	201	73.19	29418	35.3
COLB1	39244856	37812202	87275	682	32441	200	82.81	28448	32.6
COLB2	34613158	33229277	79395	696	39135	200	79.2	25846	32.6
COLB3	34245908	32779113	82806	711	41163	200	79.02	26518	32
CWLA1	34460992	32955955	97182	689	35449	201	68.98	33460	34.4
CWLA2	26397776	25308773	84053	690	33121	201	68.9	29284	34.8
CWLA3	30014418	28826319	84891	677	38550	202	68.74	29448	34.7
SCB1	126128094	117409118	357370	670	53404	200	78.75	137806	38.6
SCB2	74146924	66122820	230004	647	40022	200	69.38	85258	37.1
SCB3	84646886	76295549	254294	645	36716	200	70.41	93643	36.8
SGB1	97607434	84370686	137212	676	87302	200	71.83	39229	28.6
SGB2	96637490	82341630	118364	662	71340	200	71.8	33412	28.2
SGB3	71187728	62579553	109122	660	71807	200	70.16	30797	28.2
SMB1	126044402	114700024	35482	822	73029	200	86.62	11795	33.2
SMB2	60925126	50499522	21333	871	29874	201	89.8	7522	35.3
SMB3	67434564	54949625	19601	857	38813	200	90.41	6823	34.8
SQB1	81591554	69220915	88691	680	48079	200	78.79	25224	28.4
SQB2	76326568	63574755	94551	686	64257	200	80.4	27154	28.7
SQB3	84313476	73836039	108913	685	69918	200	82.88	31313	28.8
SRB1	93066422	80395102	163997	656	77305	200	75.72	59914	36.5
SRB2	70083208	60349646	147261	638	108071	200	76.75	51418	34.9
SRB3	92558750	77608795	143923	644	80621	200	80	50471	35.1
SCH1	93570936	84327180	144980	658	47495	200	75.2	41042	28.3
SCH2	80664836	71032395	118896	709	43653	200	79.5	32931	27.7
SCH3	65941410	54646377	83693	711	24541	201	72.75	22272	26.6
SGH1	66233144	57815171	153994	665	34070	200	67.46	49218	32
SGH2	37860268	32434851	83473	634	31217	203	70.25	23305	27.9
SGH3	45656852	38072127	90330	631	22488	201	71.79	25386	28.1
SMH1	48017348	38808697	87102	665	34097	200	70.3	22753	26.1
SMH2	56983010	48424911	80164	662	33235	200	72.85	20749	25.9
SMH3	38090032	31883992	75976	659	39915	203	71.21	20002	26.3
SQH1	50596026	39013324	95734	641	29520	200	65.47	30474	31.8
SQH2	45563044	35354084	94034	650	52577	200	63.68	29884	31.8
SQH3	99916222	83470829	190810	655	40333	200	73.44	61299	32.1
SRH1	54374024	46113360	99609	687	44903	200	75.64	26183	26.3
SRH2	195662920	174705545	165569	713	44904	200	84.33	46082	27.8
SRH3	89281486	74004799	115618	699	31717	200	82.78	30869	26.7
