# Supplementary material for: Transporting Ocean Viromes: Invasion of the Aquatic Biosphere
Source: PLoS One. 2016 Apr 7;11(4):e0152671. doi: 10.1371/journal.pone.0152671 (PMC4824483; doi:10.1371/journal.pone.0152671)
Supplement: S3 Table — (XLS) [file pone.0152671.s006.xls]

## Sheet: Sheet1
S3 Table. Summary of virome taxonomic classification
Sample	Adenoviridae	Alloherpesviridae	Alphaflexiviridae	Alphatetraviridae	Alvernaviridae	Ampullaviridae	Ascoviridae	Asfarviridae	Astroviridae	Bacilladnavirus	Baculoviridae	Betaflexiviridae	Bicaudaviridae	Bidnaviridae	Birnaviridae	Bromoviridae	Bunyaviridae	Caliciviridae	Carmotetraviridae	Caudovirales	Caulimoviridae	Chrysoviridae	Cilevirus	Circoviridae	Closteroviridae	Coronaviridae	Corticoviridae	Cystoviridae	Dicistroviridae	Endornaviridae	Fuselloviridae	Geminiviridae	Hepeviridae	Herpesvirales	Herpesviridae	Hypoviridae	Hytrosaviridae	Iflaviridae	Inoviridae	Iridoviridae	Leviviridae	Lipothrixviridae	Luteoviridae	Malacoherpesviridae	Marnaviridae	Marseilleviridae	Microviridae	Mimiviridae	Myoviridae
Genome	dsDNA	dsDNA	ssRNA	ssRNA	ssRNA	dsDNA	dsDNA	dsDNA	ssRNA	ssDNA	dsDNA	ssRNA	dsDNA	ssDNA	dsRNA	ssRNA	ssRNA	ssRNA	ssRNA	dsDNA	Retro-transcribing	dsRNA	ssRNA	ssDNA	ssRNA	ssRNA	dsDNA	dsRNA	ssRNA	dsRNA	dsDNA	ssDNA	ssRNA	dsDNA	dsDNA	dsRNA	dsDNA	ssRNA	ssDNA	dsDNA	ssRNA	dsDNA	ssRNA	dsDNA	ssRNA	dsDNA	ssDNA	dsDNA	dsDNA
CADO1	0	0	0	0	0	0	0	0	0	0.0072861	0	0	0.00461453	0	0	0	0	0	0	4.33242	0	0	0	4.2261	0	0	0	0	0	0	0	0.487251	0	0	0.145371	0	0	0	0.00221282	0.0227218	0	0	0	0	0	0.016839	51.6492	0.218853	7.30915
CADO2	0	0.0137901	0	0	0	0	0.000426383	0.00037028	0	0.000628354	0.000903258	0	0.00531295	0.000914479	0	0	0	0	0	6.6183	0	0	0	0.943484	0	0	0	0.0139584	0	0	0	0.310637	0	0	0.0347334	0	0	0	0.000398331	0.0320797	0	0.00112206	0	0	0	0.0138687	50.1578	0.29256	10.2987
CADO3	0	0.0154239	0	0	0	0.000582568	0	0.000497315	0	0.00103015	0	0	0.00514365	0.0011083	0	0	0	0	0	7.26353	0.00244395	0	0	0.415144	0	0	0	0.0244039	0	0	0	0.387785	0	0.00227344	0.0888914	0	0.000880957	0	0.000859644	0.0217255	0	0.001428	0	0	0	0.0163688	48.1344	0.165329	9.70455
CASC1	0	0.0139076	0	0	0	0	0.000269742	0.000349077	0	0.000436347	0.00146771	0	0.000380812	0	0	0	0	0	0	16.4043	0	0.000682287	0	0.236317	0	0	0	0	0	0	0	0.197316	0	0.0407944	0.143852	0	0	0	0.00284022	0.138044	0	0.000745756	0	0	0	0.0960914	1.58101	0.243981	27.1699
CASC2	0.00427899	0.00763193	0	0	0	0	0	0	0	0.00121345	0.0292185	0	0	0	0	0	0	0	0	14.8362	0	0	0	0.365526	0	0	0	0	0	0	0	0.0547887	0	0	0.195947	0	0	0	0.0121983	0.0240214	0	0	0	0	0	0.124203	2.26365	0.349592	27.5372
CASC3	0	0.00485136	0	0	0	0	0.00487562	0	0	0.00080856	0.00165755	0	0.000468965	0	0	0	0	0	0	14.815	0	0	0	0.237919	0	0	0.00253888	0	0	0	0	0.232121	0	0.00518287	0.17173	0	0	0	0.00359809	0.131456	0	0.0218716	0	0	0	0.154152	1.33704	0.332545	27.507
CATL1	0	0.0073939	0	0	0	0	0	0	0	0.000550065	0	0	0	0	0	0	0	0	0	9.60156	0	0	0	12.7209	0	0	0	0	0	0	0	0.698174	0	0	0.107519	0	0	0	0.119032	0.264159	0	0	0	0	0	0.101839	11.6312	0.863296	14.8728
CATL2	0	0.00410848	0	0	0.00202339	0	0.000530524	0	0	0.00122144	0.00066624	0	0	0	0	0	0	0	0	10.5936	0	0	0	3.5386	0	0	0	0	0	0	0	0.304879	0	0.0005552	0.0192346	0	0	0	0.0336945	0.0738292	0	0	0	0	0	0.133063	5.6297	0.85497	20.3149
CATL3	0	0	0	0	0	0	0.000558452	0	0	0.00165388	0.00781833	0	0	0.0095796	0	0	0	0	0	7.4665	0.000923593	0	0	12.5135	0	0	0	0	0	0	0	1.74609	0	0	0.0630406	0	0	0	0.0270634	0.0266553	0	0	0	0	0	0.0715892	25.8037	0.497452	12.2862
CBAL1	0	0.0318778	0	0	0	0	0	0	0	0.000829071	0.0526211	0	0.0086555	0.00132651	0	0	0	0	0	19.0417	0	0	0	0.0551166	0	0	0.000182396	0	0	0	0	0.00850626	0	0.00412048	0.173176	0	0.00154207	0	0.000480861	0.0403343	0	0.00107779	0	0	0	0.0186955	2.90149	0.186126	25.9416
CBAL2	0	0.0457207	0.00105251	0	0	0	0.00186911	0	0	0.000843823	0.0725416	0	0.012494	0	0	0	0	0	0	18.4884	0	0	0	0.0437971	0	0	0	0	0	0	0	0.00907337	0	0.00863784	0.173211	0	0.000934557	0	0.00234093	0.0623794	0	0.00241352	0	0	0	0.00895541	1.85235	0.238194	26.9558
CBAL3	0.00469487	0.0317099	0	0	0	0	0.00137912	0	0	0.000772697	0.0550082	0	0.00497852	0.00209313	0	0	0	0	0	18.6835	0	0	0	0.0490809	0	0	0	0	0	0	0	0.010808	0	0.0185545	0.169436	0	0.00101722	0	0.00107591	0.0462836	0	0.00408845	0	0	0	0.0231711	2.49763	0.269632	26.2184
CCAR1	0	0.0159911	0	0	0	0	0	0	0	3.70313	0.0153175	0	0	0	0	0	0	0	0	13.806	0	0	0	0.0787988	0.000834702	0	0	0	0	0	0	0.21465	0	0.000732195	0.0307083	0	0.00417351	0	0.0121544	0.0133259	0	0	0	0	0	0.0328463	21.5109	0.358483	10.9761
CCAR2	0	0.00598944	0	0	0	0	0	0	0	4.10962	0.00990879	0	0	0	0	0	0	0	0	11.6366	0	0	0	0.0976388	0	0	0	0	0	0	0	0.20549	0	0.010171	0.0338113	0	0.00857014	0	0.0194174	0.0495991	0	0.000345014	0	0	0	0.0527181	19.8783	0.303198	11.8998
CCAR3	0.000569574	0.00739056	0	0	0	0	0	0	0	3.77547	0.0130168	0	0	0	0	0	0	0	0	11.1544	0	0	0	0.08081	0.000986335	0	0	0	0	0	0	0.260045	0	0.012225	0.023547	0	0.00444545	0	0.0182958	0.0163926	0	0	0	0	0	0.0406898	13.6723	0.573047	11.5875
CCEB1	0	0.0196702	0	0	0	0	0.001725	0	0	0.00266475	0.00628211	0	0.000218844	0	0	0	0	0	0	9.78576	0	0	0	0.384522	0	0	0	0	0	0	0	0.114996	0	0.005278	0.0168252	0	0.0153706	0	0.00117146	0.0437302	0	0.000463434	0	0	0	0.0165806	20.2852	0.529075	8.57412
CCEB2	0	0.00953412	0	0	0	0	0.00437476	0	0	0.00159298	0.0280674	0	0.000903483	0	0	0	0	0	0	13.035	0	0	0	0.187627	0	0	0	0	0	0	0	0.0226822	0	0.00124823	0.0368288	0	0.00605096	0	0.00479084	0.0741212	0	0	0	0	0	0.00903483	5.39674	0.44726	8.68265
CCEB3	0	0.0124197	0	0	0	0	0	0.00135343	0	0.00472374	0.00959345	0	0	0	0	0	0	0	0	17.5871	0	0	0	0.188101	0	0	0	0	0	0	0	0.0899502	0	0	0.0349371	0	0	0	0.0079879	0.206783	0	0	0	0	0	0.0180192	12.1717	0.668184	10.4783
CCOS1	0	0.0321454	0	0	0	0	0.000486381	0	0	0.00157705	0.00916755	0	0.0205607	0.0054681	0.00119385	0	0	0	0	20.1002	0.033634	0	0	0.0428015	0.033354	0	0	0.000604292	0.00795896	0	0	0.211517	0	0.0250707	0.120357	0	0.00285933	0	0.00763471	0.0870033	0	0	0	0	0	0.0288439	1.6878	0.355898	22.9995
CCOS2	0.012011	0.0405788	0	0	0	0	0.00335489	0.00688904	0	0.00147256	0.0210769	0	0.00348294	0.00673539	0	0	0	0	0	15.5721	0.00138293	0	0	0.177412	0	0	0	0	0	0	0	0.363736	0	0.00549331	0.138011	0	0	0	0.00220244	0.0928997	0	0.00690185	0	0	0	0.0389782	3.51074	0.518189	24.7803
CCOS3	0.00341677	0.0306152	0	0	0	0	0.00432188	0.000984302	0	0.00108613	0.00759157	0	0	0.00583793	0	0	0	0	0	17.8602	0	0	0	0.0785405	0	0	0	0	0	0	0	0.257661	0	0.0104992	0.0952171	0	0	0	0.00190072	0.0958959	0	0.00808938	0	0	0	0.0429359	2.17707	0.415738	25.1574
CLIB1	0	0.0107546	0	0	0	0	0.00135315	0.00171869	0	0.000602824	0	0	0	0	0.000589998	0	0	0	0	7.10464	0	0	0	0.161461	0	0	0	0	0	0	0	0.40724	0	0.0233177	0.0871594	0	0.00107098	0	0.00191749	0.0218299	0	0	0	0	0	0.0164109	45.15	0.248973	13.2426
CLIB2	0.00410925	0.00136975	0	0	0	0	0	0	0	0.000717489	0.0059095	0	0.00222421	0	0	0	0	0	0	5.94678	0	0	0	0.202319	0	0	0	0	0	0	0	0.397515	0	0.011395	0.0583449	0	0	0	0.00420057	0.0379551	0	0.00100448	0	0	0	0.0113624	52.458	0.203278	13.6996
CLIB3	0	0.00765139	0	0	0	0.00132822	0	0	0	0.0016956	0.00172386	0	0.0358195	0.00126464	0	0	0	0	0	6.21771	0	0	0	0.345047	0	0	0	0	0.00431671	0	0	0.43153	0	0.0122719	0.0600808	0	0	0	0.00370206	0.0196619	0	0.0005652	0	0	0	0.00493843	49.6738	0.176229	15.1449
CNAD1	0	0.00194977	0	0	0	0	0	0.0580349	0	0.00196151	0.00111583	0	0	0	0	0	0	0	0	9.0111	0	0	0	1.34783	0	0	0	0	0	0	0	0.904762	0	0.00831587	0.0158565	0	0	0	0.0323591	0.381978	0	0	0	0	0	0.0426834	45.0139	1.36518	6.10317
CNAD2	0	0.0139412	0	0	0	0	0	0	0	0	0.00708875	0	0.00982299	0	0	0	0	0	0	8.45257	0	0	0	0.604401	0	0	0	0	0	0	0	0.349239	0	0.00670056	0.041503	0	0	0	0.00860777	0.206722	0	0.0106163	0	0	0	0.0288192	45.8484	0.867098	9.15477
CNAD3	0	0.0190692	0	0	0	0	0.16172	0	0	0	0	0	0.00159973	0	0	0	0	0	0	6.85862	0	0	0	0.953684	0	0	0	0	0	0	0	0.672288	0	0	0.0389333	0	0.0070761	0	0.0126212	0.163133	0	0.00456364	0	0	0	0.0306795	49.3526	4.02979	7.92129
CSAG1	0	0.00777356	0	0	0	0	0.000273038	0	0	0.00319616	0.0195945	0	0.0103755	0	0	0	0	0	0	16.1843	0	0	0	0.185192	0	0	0.000401527	0	0	0	0	0.14157	0	0.00622367	0.103787	0	0.00112428	0	0.000473802	0.104935	0	0.000875329	0	0	0	0.0266212	10.9527	0.239953	19.4834
CSAG2	0	0.0203995	0	0	0	0	0.00073721	0	0	0.00275697	0.0124821	0	0	0.000252469	0	0	0	0	0	18.432	0	0	0	0.213751	0	0	0	0	0	0	0	0.107764	0	0.00128254	0.121478	0	0.00435257	0	0.00112096	0.359405	0	0.000424148	0	0	0	0.0183394	10.0072	0.265911	19.7377
CSAG3	0	0.0261851	0	0	0	0	0.000301217	0	0	0.00334455	0.0105114	0	0.0284286	0	0	0	0	0	0	23.2315	0.000353151	0	0	0.0870932	0	0	0	0	0	0	0	0.127633	0	0.00855871	0.0558705	0	0.0014126	0	0	0.201909	0	0	0	0	0	0.0203269	8.07682	0.212825	20.6297
CTUL1	0.00725705	0.015386	0	0	0	0	0.000449162	0.0398962	0	0	0.0388481	0	0.0024836	0.0269233	0	0	0	0	0	10.1216	0	0	0	0.597078	0	0	0	0	0	0	0	0.158281	0	0.0170946	0.0574752	0	0.000660533	0	0	0.0186358	0	0	0	0	0	0.0106918	31.0638	0.213625	15.1895
CTUL2	0.00553078	0.00403804	0	0	0	0	0	0	0	0	0.00895641	0	0	0.0609279	0	0	0	0	0	4.83585	0	0	0	2.58619	0	0	0	0	0	0	0	0.357261	0	0.00163946	0.0353281	0	0.000446545	0	0.000287065	0.00395511	0	0.000593267	0	0	0	0.00428045	75.3537	0.0464534	5.09379
CTUL3	0.0216514	0.00617806	0	0	0	0	0	0.105661	0	0.000696208	0.0229247	0	0.00641013	0.0275849	0	0	0	0	0	13.4259	0	0	0	0.221714	0	0	0	0	0	0	0	0.162844	0	0.00585191	0.038743	0	0.00173111	0	0.000646031	0.0201336	0	0.000520588	0	0	0	0.0071377	25.469	0.224781	17.4474
CILB1	0.00563041	0.00197112	0	0	0	0	0	0	0	0.00156558	0.0202676	0	0.00143354	0.00128264	0	0	0	0	0	20.4124	0	0	0	0.433947	0	0	0	0	0	0	0	0.144995	0	0.0052626	0.0402523	0	0	0	0	0.0273693	0	0.00210315	0	0	0	0.0043855	9.85885	0.138686	11.9429
CILB2	0	0.00517121	0	0	0	0	0	0	0	0.00168327	0.00899095	0	0	0.000299428	0	0	0	0	0	35.4154	0	0	0	0.186876	0	0	0.00192605	0	0	0	0	0.0826342	0	0.00555966	0.0284133	0	0.00139194	0	0	0.0154813	0	0.000833544	0	0	0	0.00820596	4.15732	0.121034	10.7425
CILB3	0.00272117	0.0129256	0	0	0	0.00335686	0.000513008	0	0	0.00461707	0.00712635	0	0.002855	0.000780664	0	0	0	0	0	13.9566	0	0	0	0.739211	0	0	0	0	0	0	0	0.268448	0	0.0071375	0.055048	0	0.00342377	0	0	0.0843787	0	0.000791817	0	0	0	0.00559848	13.4236	0.163973	11.3715
COLB1	0.00646443	0.00151716	0	0	0	0	0	0	0	0.00247363	0.0108444	0	0.00556732	0.00604886	0	0	0	0	0	5.18949	0	0	0	4.71083	0	0	0	0.000402378	0.000211083	0	0	0.20049	0	0.00122692	0.0223089	0	0.0184434	0	0.000369396	0.0110621	0	0.00131267	0	0	0	0.0219857	60.9355	0.148873	6.17155
COLB2	0.00219292	0.0250344	0	0	0	0	0	0	0	0.00113831	0.0298053	0	0.0038669	0.00455323	0	0	0	0	0	9.53729	0	0	0	1.47119	0	0	0	0	0	0	0	0.60322	0	0.00179116	0.0510062	0	0.00713953	0	0.002059	0.0248084	0	0.00203389	0	0	0	0.00667082	32.1103	0.166754	11.8561
COLB3	0	0.0216082	0	0	0	0	0	0	0	0.000452842	0.0211725	0	0.00528031	0.00229839	0	0	0	0	0	15.3564	0	0	0	1.53507	0	0	0	0.00105094	0	0	0	0.0794011	0	0.00768977	0.0501458	0	0.00444298	0	0	0.0213092	0	0.0007348	0	0	0	0.00418665	17.309	0.202087	15.2416
CWLA1	0.0215065	0.00982735	0	0	0	0.00681938	0	0	0	0.00258666	0.0200172	0	0.0052419	0.000617271	0	0	0	0	0	19.2692	0	0	0	0.139934	0	0	0	0	0	0	0	0.0710058	0	0.00786776	0.0970585	0	0.00545746	0	0	0.0226235	0	0.00698594	0	0	0	0.0249358	7.55289	0.269943	14.5276
CWLA2	0	0.0107947	0	0	0	0	0	0	0	0.00216682	0.0218915	0	0	0	0	0	0	0	0	18.9692	0	0	0	0.125203	0	0	0	0	0	0	0	0.0355359	0	0.00799755	0.0900742	0	0.00216682	0	0	0.0265534	0	0.0105452	0	0	0	0.00711768	4.65856	0.156234	14.9853
CWLA3	0	0.00716193	0	0	0	0	0	0	0	0.0030694	0.00666761	0	0	0.000471331	0	0	0	0	0	10.9912	0	0	0	0.312469	0	0	0	0	0	0	0	0.0788962	0	0.00496622	0.0631928	0	0.00942662	0	0.000942662	0.188073	0	0.00160942	0	0	0	0.012588	13.942	0.1816	13.5307
SCB1	0	0.0103849	0	0	0	0	0.00241532	0	0	0.00190163	0.0177592	0	0.00027907	0	0.000824863	0	0.000674214	0	0	19.6042	0.000177815	0.000795227	0	0.0817503	0	0	0.000679153	0.00204487	0.000321054	0	0	0.00280552	0	0.00737931	0.0503512	0	0.00158551	0	0.00562586	0.0710592	0	0.00244248	0	0	0	0.0491732	0.619845	0.565169	35.7262
SCB2	0.000743444	0.00799604	0	0	0	0	0.00493134	0.00177036	0	0.00284007	0.0207469	0	0.00719911	0	0.00193617	0	0	0	0	19.7373	0.000165804	0.000320911	0	0.488266	0	0	0.00492064	0.000909249	0	0	0	0.00177571	0	0.00860042	0.0500247	0	0.00313958	0	0.00233196	0.0599355	0	0.00258868	0	0	0	0.143479	0.765224	0.605367	35.0259
SCB3	0.000703402	0.0392462	0	0	0	0	0.000333665	0.000739474	0	0.00522141	0.0190369	0	0.00396791	0.0004013	0	0	0	0	0	20.0068	6.76e-05	0	0	0.476023	0	0	0.00117234	0.000694384	0.000252503	0.000171341	0	0.00208315	0	0.00989722	0.0468664	0	0.00106863	0	0.00245289	0.0667871	0	0.00352152	0	0	0	0.128172	0.674815	0.635749	36.0266
SGB1	0	0.0446041	0	0	0.000817581	0	0.0068551	0	0	0	0.0192833	0	0.000488613	0	0.000638584	0	0	0	0	14.4674	0	0	0	1.71761	0	0	0	0	0	0	0	0.642333	0	0.00485711	0.0342416	0	0.00099174	0	0.00763398	0.0231245	0	0.00019351	0	0	0	0.0261239	36.9681	0.314314	15.7699
SGB2	0.00150182	0.0421932	0	0	0.000446619	0	0.00319504	0	0	0	0.0139335	0	0	0	0.00112391	0	0	0	0	10.5557	0	0	0	2.2637	0	0	0	0	0	0	0	1.1504	0	0.00204169	0.0469293	0	0.00151163	0	0.0107728	0.0304633	0	0.000736185	0	0	0	0.0291087	34.1967	0.28802	14.5314
SGB3	0	0.0377939	0	0	0.00171178	0	0.00219701	0	0	0	0.0194428	0	0	0	0.00136134	0	0	0	0	12.0799	0.00119959	0	0	1.29905	0	0	0	0	0	0	0	0.775429	0	0.0028305	0.0535369	0	0.00190048	0	0.0118274	0.0187824	0	0.000350443	0	0	0	0.0265056	32.667	0.329834	16.6781
SMB1	0.0407891	0.0138894	0	0	0.00621733	0	0.0168345	0.0253464	0.0157976	0	0.0079402	0	0	0	0.049163	0	0	0	0	17.8942	0	0	0	0.151361	0	0	0	0.105454	0.0233948	0	0	0.0401465	0	0.0316622	0.023036	0	0	0	0.00183326	0.0317805	0	0	0	0	0	0.0373631	0.0929169	0.177618	8.06161
SMB2	0	0	0	0	0	0	0	0	0.0221601	0	0.0639369	0	0	0	0.124251	0	0	0	0	20.831	0	0.00395259	0.000832607	0.322265	0	0	0	0.166768	0.0119584	0	0	0.0502309	0	0.00217759	0.0440458	0	0	0	0.01248	0.0645407	0	0	0	0	0	0.000814308	0.0473762	0.204711	8.2216
SMB3	0	0.0810292	0	0	0	0	0.0049631	0	0.0117373	0	0.0254947	0	0.00220292	0	0.038303	0	0	0	0	22.4996	0	0	0	0.187309	0	0	0	0.202077	0.0628312	0	0	0.0307277	0	0	0.049335	0	0	0	0.00827184	0.0461046	0	0	0	0	0	0.017545	0.193161	0.372268	8.62418
SQB1	0	0.00758904	0	0	0.00105051	0	0	0.0013222	0	0	0.0036466	0	0.000706379	0	0	0	0	0	0	17.0377	0	0	0	0.922959	0	0	0	0	0.00121352	0	0	0.794326	0	0.00531897	0.0621975	0	0	0	3.1302	0.0749607	0	0.00170859	0	0	0	0.0610504	12.0786	0.289018	14.962
SQB2	0	0.00433816	0	0	0.00199189	0	0.000684329	0.00140532	0	0	0.00305504	0	0.00070266	0	0	0	0	0	0	14.3137	0	0	0	0.781351	0	0	0.00100205	0	0	0	0	0.662027	0	0.00694105	0.0551985	0	0	0	0.136854	0.0832926	0	0.00351941	0	0	0.0053341	0.0694655	11.9359	0.28605	13.4778
SQB3	0	0.00704356	0	0	0.000913638	0	0.000391559	0	0	0	0.00901486	0	0.000607591	0	0.00260589	0	0	0	0	19.0112	0	0	0	1.19684	0	0	0	0	0.00140871	0	0	0.543421	0	0.00392459	0.0330485	0	0.000373556	0	0.127842	0.0843517	0	0.00312797	0	0	0.00184078	0.0482068	16.8288	0.211203	12.4328
SRB1	0.000800275	0.00597625	0	0	0	0	0.000464676	0	0	0.000326994	0.00596334	0	0.000236641	0	0	0	0	0	0	18.5351	0	0	0	0.0464074	0	0.00143705	0	0.000210825	0	0	0	0.00167369	0	0.000529214	0.027304	0	0.000950865	0	0.00871267	0.151476	0	0.000318389	0	0	0	0.0416358	1.14483	0.434136	31.5007
SRB2	0	0.00295107	0	0	0	0	0.0046153	0	0	0.00041451	0.025149	0	0.00789426	0	0	0	0	0	0	19.4548	0	0	0	0.0694398	0	0	0.0017261	0.00270979	0.00611248	0.000278403	0	0.00871091	0	0.00389764	0.0261513	0	0.00289539	0	0.0234972	0.0567756	0	0.00207255	0	0	0	0.0245118	2.31443	0.547228	34.0981
SRB3	0.00331258	0.00457316	0	0	0	0	0.00802317	0.00153545	0	0.000189561	0.0365948	0	0.000308037	0	0.00248325	0	0	0	0	20.2972	0	0	0	0.0838286	0	0	0	0.00292398	0.002161	0	0	0.00955862	0	0.00191931	0.0307326	0	0.00378648	0	0.0228042	0.0652422	0	0.00325571	0	0	0	0.0298037	1.45608	0.728497	33.807
SCH1	0	0.00618299	0	0.00221921	0	0.000945143	0.00060789	0.0024607	0	0.00414281	0.0154221	0	0	0.00781513	0	0	0	0	0.000320599	10.5623	0	0	0	3.62601	0.000395545	0	0.000328927	0	0.00442177	0	0	0.0644654	0.000637035	0.00413448	0.0547808	0.00111169	0	0	0.00801082	1.61251	0.00024149	0.00126158	0	0.000545435	0.000162381	0.0843967	25.2849	0.644555	25.541
SCH2	0	0	0.001177	0.00276339	0	0	0.00339027	0	0.000396597	0.00470799	0.0720912	0	0.000889146	0.00214291	0.00035182	0	0	0	0	10.0019	0	0	0	1.22259	0	0	0	0	0.00923688	0	0	0.110663	0.00113222	0.00241157	0.0773621	0	0.0654194	0	0.00897461	8.76497	0	0.00726669	0	0	0	0.20316	1.17723	1.35171	27.6008
SCH3	0	0.00148883	0.00246779	0.00374248	0	0.000887182	0.0028451	0.00187634	0.00236582	0.00996295	0.111204	0	0.00514973	0.00355893	0	0	0	0	0	11.3714	0	0	0	6.75492	0	0	0	0	0.0273905	0	0.00109113	0.219899	0.00180496	0.00736259	0.150576	0	0.0472246	0.00048948	0.016214	8.87093	0	0.0149087	0	0	0.00179476	0.116211	2.63247	1.09858	28.8751
SGH1	0.00102617	0.0510053	0	0	0	0.00492564	0.00129387	0.000892325	0	0.0139113	0.0237091	0	0.000642474	0	0	0	0	0	0	16.9858	0.000508625	0	0	1.95177	0	0	0	0	0	0	0	0.0153658	0	0.00962819	0.0541284	0	0.00385484	0	0.00499702	0.657197	0	0.00319452	0	0	0	0.0820136	3.61728	1.66055	34.1671
SGH2	0	0.00736103	0	0	0	0.0197816	0.00301382	0	0	0.0348873	0.0159641	0	0	0.0136079	0	0	0	0	0	11.2965	0.00140645	0	0	1.32064	0	0	0	0	0	0	0	0.0929718	0	0.0209506	0.0332434	0	0.0111237	0	0.00524222	2.50275	0	0.00138818	0	0	0.00151604	0.164719	13.6429	1.0693	26.2327
SGH3	0.000480761	0.00506859	0	0	0	0.0160574	0	0	0	0.0376779	0.0330077	0	0.00151096	0.00131866	0	0	0	0	0	10.6348	0	0	0	2.89818	0	0	0	0	0.000686801	0	0	0.0750811	0	0.00494497	0.0506859	0	0.0361257	0	0.00550814	1.65134	0	0.00314555	0	0	0	0.0844628	12.6501	1.04574	24.0419
SMH1	0	0.027761	0	0.00089778	0.00138875	0	0.00803794	0	0	0.00514821	0.00779947	0	0	0.000589168	0	0	0	0	0	16.7962	0	0	0	3.09138	0	0	0	0	0.0210838	0	0	0.0766199	0	0.0127232	0.0893993	0	0.00165528	0.00147292	0.00202001	0.376647	0	0.00554099	0	0	0	0.0820487	8.86199	1.33309	26.8339
SMH2	0	0.0110072	0	0	0.00120823	0	0.00220144	0	0	0.003809	0.0299395	0	0	0.000686029	0	0	0	0	0	14.2691	0.000614354	0	0	0.605671	0	0	0	0	0.0138332	0	0	0.0364619	0	0.017376	0.0904125	0	0.00228335	0	0.0026622	0.457571	0	0.000573397	0	0	0	0.039462	2.36881	1.04583	22.7047
SMH3	0	0.0250179	0	0	0.000794219	0	0.0017314	0	0	0.0057978	0.00943532	0	0	0.00117544	0	0.0020332	0	0	0	17.7953	0.000953063	0	0	0.77179	0	0	0	0	0.0349774	0	0	0.0427449	0.000540069	0.0196807	0.0814551	0	0.0141371	0	0.00525773	0.232373	0	0.000889525	0	0	0.000778335	0.0906363	2.93494	1.17106	23.2839
SQH1	0.00315354	0.00889647	0	0	0	0.00824551	0.00107047	0.000405042	0	0.00150444	0.0131783	0	0.00726183	0.00227113	0	0	0	0	0	15.8266	0	0	0	0.921095	0	0	0.000824551	0.00044844	0	0	0	0.00701591	0	0.0061769	0.0649659	0	0.0119198	0	0.0032982	0.135255	0	0	0	0	0	0.052048	5.12587	0.933753	24.8805
SQH2	0	0.0102251	0	0	0	0.00511257	0	0	0	0	0.027685	0	0	0	0	0	0	0	0	18.4318	0.00250805	0	0	0.768203	0	0	0	0	0	0	0	0.00128618	0	0.0087621	0.0547913	0	0.00662383	0	0	0.0806596	0	0.000980712	0	0	0	0.0367687	3.07664	1.03124	27.5325
SQH3	0	0.0073377	0	0	0	0.00130337	0.00054908	0	0	0.00283414	0.0225788	0	0	0.00054908	0	0	0	0	0	17.9713	0	0	0	1.87731	0	0	0	0	0	0	0	0.0071103	0	0.00109261	0.079916	0	0.00976141	0	0.00128673	0.13763	0	0.00744862	0	0	0	0.0396724	3.75484	0.79428	26.9864
SRH1	0	0.00264572	0	0	0.00799448	0	0.00835743	0	0.0010793	0.0120252	0.0200005	0.000869173	0	0.00164283	0	0	0	0	0	12.1935	0	0	0	2.38666	0	0	0.000429811	0	0.00320925	0	0	6.3248	0.000668595	0.0116622	0.0682731	0	0.00124168	0	0.00233053	0.948096	0	0.000926481	0	0	0	0.0634878	7.31574	0.915526	18.5227
SRH2	0.000188669	0.00111241	0	0.000720374	0.0144393	0.00274428	0.00372928	0.000122513	0.000117612	0.0103523	0.0234023	0	0.000325883	0.00211212	0.000267077	0	0	0.000325883	0	20.204	0.00195285	0	0	7.02058	0.000330784	0	0	0	0.0087866	0	0	0.125798	0.0014481	0.00467753	0.0763817	0	0.00120797	0	0.00447661	2.51083	0	0.00325883	0	0	0	0.066414	6.42183	1.24839	20.0115
SRH3	0	0.00411194	0.00177378	0.0059341	0.0239783	0.00582928	0.000878827	0.00240267	0.00113683	0.0170122	0.0466504	0	0.00160446	0	0	0	0	0.00228173	0.00130615	11.7579	0	0	0	2.2317	0	0	0	0	0.024583	0	0	0.1782	0.00359594	0.0173427	0.0769498	0	0.0333874	0	0.00453926	2.23566	0	0.0275258	0.00195922	0	0.00260423	0.109233	3.64803	1.46391	31.1067
[truncated: 34 more columns]
