# Supplementary material for: Transporting Ocean Viromes: Invasion of the Aquatic Biosphere
Source: PLoS One. 2016 Apr 7;11(4):e0152671. doi: 10.1371/journal.pone.0152671 (PMC4824483; doi:10.1371/journal.pone.0152671)
Supplement: S4 Table — (XLS) [file pone.0152671.s007.xls]

## Sheet: Sheet1
S4 Table. Summary of Similarity Percentage (SIMPER) analysis
Viral family	Average dissimilarity	Contribution %	Cumulative %	Mean abundance
				Pacific Ocean (open ocean)	Pacific Ocean (East coast)	Indian Ocean	Pacific Ocean (West coast)
Microviridae	10.37	32.3	32.3	21.8	16.5	41.9	5.58
Podoviridae	5.794	18.05	50.36	24.7	27.9	11.9	25.6
Myoviridae	5.147	16.04	66.39	16.6	13.6	14.8	24.5
Caudovirales	3.195	9.954	76.35	12.3	16.2	9.4	16.5
Siphoviridae	3.094	9.641	85.99	18.2	22.2	13.1	19.5
Phycodnaviridae	0.9616	2.996	88.98	2.65	0.816	1.25	2.47
Circoviridae	0.9382	2.923	91.91	1.78	0.693	0.998	1.57
Parvoviridae	0.7206	2.245	94.15	0.037	0.313	5.13	0.423
Iridoviridae	0.3986	1.242	95.39	0.0949	0.0778	0.0253	1.19
Mimiviridae	0.2628	0.8187	96.21	0.591	0.234	0.26	0.81
Poxviridae	0.2447	0.7625	96.98	0.615	0.183	0.121	0.22
Geminiviridae	0.2288	0.713	97.69	0.338	0.175	0.634	0.353
Bacilladnavirus	0.1845	0.575	98.26	0.00138	0.774	0.000503	0.00647
Nanoviridae	0.1395	0.4347	98.7	0.0849	0.0362	0.0366	0.364
Reoviridae	0.05035	0.1569	98.86	0.0199	0.000432	0.00252	0.134
Inoviridae	0.04674	0.1456	99	0.0119	0.00366	0.00668	0.132
Tombusviridae	0.04413	0.1375	99.14	0	0.00309	4.68e-05	0.13
Tectiviridae	0.04138	0.1289	99.27	0.0216	0.00454	0.299	0.0174
Virgaviridae	0.02625	0.08179	99.35	1.6e-05	0.000943	4.36e-05	0.0778
Marseilleviridae	0.02376	0.07404	99.42	0.0441	0.0191	0.0191	0.0728
Herpesviridae	0.02352	0.07329	99.5	0.0898	0.0578	0.0567	0.0593
Ourmiavirus	0.01858	0.0579	99.55	0.000131	3.7e-05	0.000252	0.0552
Nudiviridae	0.01739	0.05418	99.61	0.0102	0.00127	0.000534	0.0463
Picobirnaviridae	0.01739	0.05418	99.66	0.0243	0.000157	0.00511	0.0332
Totiviridae	0.01569	0.04887	99.71	0.00921	4.16e-05	0.00521	0.0388
Picornavirales	0.01157	0.03606	99.75	0.000249	0	0.000138	0.0344
Baculoviridae	0.009439	0.02941	99.78	0.0159	0.0152	0.01	0.0263
Alloherpesviridae	0.007603	0.02369	99.8	0.0159	0.012	0.0241	0.0131
Polydnaviridae	0.007196	0.02242	99.82	0.00488	0.00618	0.000351	0.0164
Cystoviridae	0.006476	0.02018	99.84	0.00162	9.69e-05	0	0.0179
Nodaviridae	0.004554	0.01419	99.86	0	0.000108	0	0.0135
Hytrosaviridae	0.003941	0.01228	99.87	0.00161	0.00506	0.000912	0.00962
Herpesvirales	0.00383	0.01193	99.88	0.00697	0.00591	0.00945	0.00856
Ascoviridae	0.003327	0.01036	99.89	0.00776	0.000122	0.00227	0.00301
Dicistroviridae	0.003301	0.01029	99.9	0.000332	1.41e-05	0.000719	0.00955
Sobemovirus	0.003282	0.01023	99.91	0	0.000161	9.82e-05	0.00966
Asfarviridae	0.003259	0.01015	99.92	0.00892	0	0.000286	0.00149
Nimaviridae	0.00296	0.009223	99.93	0.00265	0.00782	0.00249	0.00263
Birnaviridae	0.0028	0.008725	99.94	4.97e-05	0	0.000619	0.00816
Bicaudaviridae	0.002598	0.008096	99.95	0.00365	0.0042	0.00642	0.00154
Bidnaviridae	0.002402	0.007483	99.96	0.00619	0.00111	0.000211	0.0014
Salterprovirus	0.00216	0.00673	99.96	0.00632	2.02e-05	0.00145	0.000435
Adenoviridae	0.00187	0.005826	99.97	0.00245	0.00261	0.000935	0.0019
Lipothrixviridae	0.001869	0.005823	99.98	0.00269	0.00191	0.000475	0.00374
Ampullaviridae	0.0009608	0.002994	99.98	2.43e-05	0.000678	0.000221	0.00244
Potyviridae	0.0008491	0.002646	99.98	0.000147	0	0	0.00243
Alvernaviridae	0.0008023	0.0025	99.98	8.43e-05	0	0.000496	0.00222
Picornaviridae	0.0007533	0.002347	99.99	0	1.51e-05	0	0.00224
Astroviridae	0.0006815	0.002123	99.99	0	0	0	0.00203
Caulimoviridae	0.0006166	0.001921	99.99	0.0016	2.35e-05	0.0002	0.000309
Closteroviridae	0.000478	0.001489	99.99	0.00139	0.000121	0	2.69e-05
Tymoviridae	0.0003773	0.001176	99.99	2.34e-05	0	0	0.00111
Plasmaviridae	0.0002458	0.0007658	99.99	0.000261	3.79e-05	0.000829	0.00028
Polyomaviridae	0.0002434	0.0007584	99.99	0	0	2.29e-05	0.000718
Rudiviridae	0.0002298	0.000716	99.99	2.52e-05	6.09e-05	0.000133	0.000611
Alphatetraviridae	0.0002025	0.0006308	100	0	0	0	0.000603
Permutotetraviridae	0.0001994	0.0006214	100	0	0	0	0.000594
Corticoviridae	0.0001973	0.0006148	100	0.000113	0.000155	0	0.000411
Marnaviridae	0.0001745	0.0005437	100	0	0	0	0.00052
Partitiviridae	0.0001582	0.000493	100	0.000295	0	2.46e-05	0.000211
Retroviridae	0.0001282	0.0003995	100	0.000277	0	0.00011	0.000115
Hepeviridae	0.0001222	0.0003808	100	0	0	0	0.000364
Secoviridae	0.0001202	0.0003745	100	0	1.89e-05	0	0.000349
Umbravirus	7.969e-05	0.0002483	100	0	0	0	0.000237
Alphaflexiviridae	7.961e-05	0.0002481	100	4.39e-05	0	0	0.000201
Chrysoviridae	7.116e-05	0.0002217	100	2.84e-05	0	0	0.000188
Caliciviridae	3.243e-05	0.0001011	100	0	0	0	9.66e-05
Papillomaviridae	2.553e-05	7.956e-05	100	1.75e-05	0	0	6.08e-05
Bromoviridae	2.529e-05	7.879e-05	100	0	0	0	7.53e-05
Iflaviridae	2.441e-05	7.605e-05	100	0	0	0	7.27e-05
Luteoviridae	2.437e-05	7.593e-05	100	0	0	0	7.26e-05
Carmotetraviridae	2.023e-05	6.304e-05	100	0	0	0	6.02e-05
Coronaviridae	1.787e-05	5.569e-05	100	0	0	0	5.32e-05
Hypoviridae	1.383e-05	4.308e-05	100	0	0	0	4.12e-05
Fuselloviridae	1.357e-05	4.228e-05	100	0	0	0	4.04e-05
Betaflexiviridae	1.081e-05	3.368e-05	100	0	0	0	3.22e-05
Cilevirus	1.036e-05	3.227e-05	100	0	0	0	3.08e-05
Bunyaviridae	8.386e-06	2.613e-05	100	0	0	0	2.5e-05
Malacoherpesviridae	6.784e-06	2.114e-05	100	0	0	0	2.02e-05
Endornaviridae	5.594e-06	1.743e-05	100	0	0	0	1.67e-05
Rhabdoviridae	5.455e-06	1.7e-05	100	0	0	0	1.62e-05
Turriviridae	4.139e-06	1.29e-05	100	0	0	0	1.23e-05
Leviviridae	3.004e-06	9.359e-06	100	0	0	0	8.94e-06
