# Supplementary material for: Transporting Ocean Viromes: Invasion of the Aquatic Biosphere
Source: PLoS One. 2016 Apr 7;11(4):e0152671. doi: 10.1371/journal.pone.0152671 (PMC4824483; doi:10.1371/journal.pone.0152671)
Supplement: S5 Table — (XLS) [file pone.0152671.s008.xls]

## Sheet: Sheet1
S5 Table. Richness estimates for ballast and harbor water viromes using CatchAll
Sample	Best model	Estimated species	Standard error
CADO1	ThreeMixedExp	196665	93119.5
CADO2	ThreeMixedExp	143782	32227.5
CADO3	ThreeMixedExp	152666	38725.8
CASC1	TwoMixedExp	198379	18443.9
CASC2	TwoMixedExp	186087	13109.3
CASC3	TwoMixedExp	220009	23779.3
CATL1	ThreeMixedExp	62418.3	8752.9
CATL2	ThreeMixedExp	94288.8	15934.7
CATL3	ThreeMixedExp	50745	8353.1
CBAL1	TwoMixedExp	624964	161191
CBAL2	TwoMixedExp	590339	71602.2
CBAL3	TwoMixedExp	596649	74864.9
CCAR1	ThreeMixedExp	233649	61829.3
CCAR2	ThreeMixedExp	225643	59506.2
CCAR3	ThreeMixedExp	219575	53004.9
CCEB1	ThreeMixedExp	177502	46477.7
CCEB2	ThreeMixedExp	198530	63512.6
CCEB3	ThreeMixedExp	189137	49023.6
CCOS1	TwoMixedExp	461240	51870.2
CCOS2	ThreeMixedExp	528377	219900
CCOS3	TwoMixedExp	454689	52191.2
CLIB1	ThreeMixedExp	168729	38197.1
CLIB2	ThreeMixedExp	173697	47851.6
CLIB3	ThreeMixedExp	170294	43181.6
CNAD1	ThreeMixedExp	63794.3	8570
CNAD2	ThreeMixedExp	97196.2	18815.3
CNAD3	ThreeMixedExp	90394.5	16467.9
CSAG1	TwoMixedExp	362384	37219.5
CSAG2	TwoMixedExp	348181	35894.3
CSAG3	TwoMixedExp	352926	31233.8
CTUL1	ThreeMixedExp	271168	74810.6
CTUL2	ThreeMixedExp	140077	33344.1
CTUL3	ThreeMixedExp	274214	59534.6
CILB1	FourMixedExp	582576	57989.6
CILB2	TwoMixedExp	230426	19914.9
CILB3	TwoMixedExp	269547	23913
COLB1	ThreeMixedExp	200809	64587.7
COLB2	ThreeMixedExp	272839	88958.8
COLB3	TwoMixedExp	198687	15965
CWLA1	FourMixedExp	594786	17907.3
CWLA2	TwoMixedExp	347003	34168.7
CWLA3	FourMixedExp	612950	32489.5
SCB1	TwoMixedExp	846330	136883
SCB2	TwoMixedExp	959055	205157
SCB3	TwoMixedExp	1.02002e+06	233461
SGB1	TwoMixedExp	252733	37702.3
SGB2	TwoMixedExp	228050	34702.4
SGB3	TwoMixedExp	242075	34372
SMB1	ThreeMixedExp	128552	52583.1
SMB2	ThreeMixedExp	102759	28423.3
SMB3	ThreeMixedExp	90163.2	18916.2
SQB1	ThreeMixedExp	313205	145214
SQB2	ThreeMixedExp	288387	113962
SQB3	TwoMixedExp	137724	11554.5
SRB1	TwoMixedExp	302443	25817.3
SRB2	TwoMixedExp	301109	28739.5
SRB3	TwoMixedExp	283922	26424.8
SCH1	TwoMixedExp	207704	21818.7
SCH2	TwoMixedExp	246067	29022.6
SCH3	TwoMixedExp	265157	36438.2
SGH1	TwoMixedExp	457436	56323.2
SGH2	TwoMixedExp	275262	25684.6
SGH3	TwoMixedExp	260674	23342.7
SMH1	TwoMixedExp	343623	34257.5
SMH2	TwoMixedExp	274675	26551.5
SMH3	TwoMixedExp	567194	41491.4
SQH1	TwoMixedExp	448460	46419.8
SQH2	TwoMixedExp	516954	54853.8
SQH3	TwoMixedExp	419629	44250.4
SRH1	TwoMixedExp	277236	25506.1
SRH2	ThreeMixedExp	295553	97527.8
SRH3	ThreeMixedExp	398719	194154
