# Supplementary material for: Transporting Ocean Viromes: Invasion of the Aquatic Biosphere
Source: PLoS One. 2016 Apr 7;11(4):e0152671. doi: 10.1371/journal.pone.0152671 (PMC4824483; doi:10.1371/journal.pone.0152671)
Supplement: S6 Table — (XLS) [file pone.0152671.s009.xls]

## Sheet: Sheet1
S6 Table. Identified viral pathogens by performing BLASTX searches against non-redundant (nr) database
Human cyclovirus VS5700009
Sample	Contig	GenBank accession number	Putative gene	% Identify	Alignment length (bp)	Bit score	E-value
SCH1	contig-100_4444	YP008130363.1	Rep	92.34	209	414	5e-139
SCH1	contig-100_11801	YP008130363.1	Rep	89.08	238	450	9e-157
SCH1	contig-100_88126	YP008130363.1	Rep	100	26	56.2	4e-07
SCH2	contig-100_3519	YP008130363.1	Rep	87.5	240	442	1e-149
SCH2	contig-100_11958	YP008130363.1	Rep	89.17	240	452	1e-157
SCH3	contig-100_2617	YP008130363.1	Rep	90.48	210	403	1e-134
SCH3	contig-100_7094	YP008130364.1	Cap	47.37	190	185	3e-53
SCH3	contig-100_69104	YP008130363.1	Rep	94.21	121	251	6e-83
SGH2	contig-100_65734	YP008130363.1	Rep	96.51	86	189	1e-58
SRH2	contig-100_144318	YP008130363.1	Rep	94.83	116	242	2e-79
SRH3	contig-100_16759	YP008130363.1	Rep	92.72	206	416	3e-144
Penaeid shrimp infectious myonecrosis virus
Sample	Contig	GenBank accession number	Putative gene	% Identify	Alignment length (bp)	Bit score	E-value
CCEB3	contig-100_35587	YP529549.2	RdRp	71.85	135	209	2e-61
CTUL3	contig-100_46064	YP529549.2	RdRp	27.27	143	50.8	0.0001
SGB1	contig-100_8554	YP529549.2	RdRp	22.58	310	61.2	8e-07
SGB1	contig-100_99145	YP529549.2	RdRp	32.17	115	62.8	2e-09
SGB3	contig-100_5276	YP529549.2	RdRp	22.73	374	62.8	3e-07
SMB1	contig-100_11800	YP529549.2	RdRp	67.44	258	368	4e-120
SMB1	contig-100_7705	YP529549.2	RdRp	24.09	303	71.2	2e-10
SMB1	contig-100_12153	YP529549.2	RdRp	24.02	229	58.2	2e-06
SMB3	contig-100_1958	YP529549.2	RdRp	24.18	306	74.7	5e-11
SMB3	contig-100_3046	YP529549.2	RdRp	73.03	393	598	0
SMB3	contig-100_463	YP529549.2	RdRp	23.58	424	66.6	5e-08
SMB3	contig-100_6031	YP529549.2	RdRp	30.38	260	129	2e-30
SRB1	contig-100_74399	YP529549.2	RdRp	34.36	163	95.5	3e-20
SCH1	contig-100_32416	YP529549.2	RdRp	63.03	238	322	5e-103
SCH1	contig-100_40709	ABN05324.1	Structural protein	80.38	209	332	2e-105
SCH1	contig-100_52797	YP529549.2	RdRp	66.32	193	275	8e-86
SCH1	contig-100_71529	YP529549.2	RdRp	74.47	47	85.1	1e-16
SCH1	contig-100_82030	YP529549.2	RdRp	85.23	149	282	3e-89
SCH1	contig-100_92953	YP529549.2	RdRp	33.01	103	66.6	1e-10
SCH2	contig-100_103781	ABN05324.1	Structural protein	50	94	101	4e-23
SCH2	contig-100_23465	YP529549.2	RdRp	84.66	176	330	2e-105
SCH2	contig-100_59905	YP529549.2	RdRp	76.69	163	256	2e-78
SCH2	contig-100_6098	YP529549.2	RdRp	69.88	83	135	2e-30
SMH1	contig-100_16497	YP529549.2	RdRp	63.64	264	357	6e-116
SMH1	contig-100_29857	YP529549.2	RdRp	76.17	193	315	4e-101
SMH1	contig-100_68796	ABN05324.1	Structural protein	62.22	45	55.8	4e-07
SMH2	contig-100_26022	YP529549.2	RdRp	66.46	161	231	1e-68
SMH2	contig-100_65524	YP529549.2	RdRp	56.64	113	145	7e-39
SMH3	contig-100_11987	YP529549.2	RdRp	64.52	279	391	1e-128
SRH2	contig-100_137724	YP529549.2	RdRp	76.19	105	167	2e-46
Red sea bream iridovirus
Sample	Contig	GenBank accession number	Putative gene	% Identify	Alignment length (bp)	Bit score	E-value
CBAL1	contig-100_140465	BAK14240.1	Cytosine DNMTs	50.48	105	104	4e-26
CBAL3	contig-100_91584	BAK14240.1	Cytosine DNMTs	45.52	134	118	8e-31
CNAD2	contig-100_18980	BAK14240.1	Cytosine DNMTs	53.85	143	148	4e-42
CNAD2	contig-100_22365	BAK14240.1	Cytosine DNMTs	49.12	114	108	7e-27
CNAD3	contig-100_1525	BAK14240.1	Cytosine DNMTs	44.23	104	94.4	1e-29
CSAG2	contig-100_112823	BAK14240.1	Cytosine DNMTs	59.46	74	88.6	5e-20
CTUL3	contig-100_27687	BAK14240.1	Cytosine DNMTs	47.47	158	149	2e-41
CILB3	contig-100_11773	BAK14240.1	Cytosine DNMTs	50	114	113	2e-26
COLB2	contig-100_68594	BAK14240.1	Cytosine DNMTs	45.61	114	97.8	2e-23
Abbreviations: Rep, replication−associated protein; Cap, capsid protein; RdRp, RNA−dependent RNA polymerase; DNMTs, DNA methyltransferase.
